# Supplementary material for: Avian-origin influenza A viruses tolerate elevated pyrexic temperatures in mammals
Source: Science. Author manuscript; Available in PMC 2026 Jan 7. (PMC7618609; doi:10.1126/science.adq4691)
Supplement: Supplementary Material [file EMS211202-supplement-Supplementary_Material.zip]

Archive with 2 entries (2 files):
- science.adq4691_sm.pdf
- science.adq4691_mdar_reproducibility_checklist.pdf
